# Supplementary material for: Stress-induced changes in the expression of antioxidant system genes for rice (Oryza sativa L.) and bread wheat (Triticum aestivum L.)
Source: PeerJ. 2019 Nov 29;7:e7791. doi: 10.7717/peerj.7791 (PMC6886489; doi:10.7717/peerj.7791)
Supplement: Supplemental Information 3 — The Enzymatic class header breaks genes into relevant classes (ascorbate peroxidase (APX), catalase (CAT), dehydroascorbate reductase (DHAR), glutathione peroxidase (GPX), glutathione reductase (GR), monodehydroascorbate reductase (MDHAR), superoxide dismutase (SOD)). [file peerj-07-7791-s003.xlsx]

## Sheet: GSE23889 detail
GSE23889
Genotype	PROBE	control/stress	control/stress 2d	control/stress 14d	control/stress 21d	control/stress 35d	control/stress 42d	control/stress 56d	control/stress 70d
winter Manitou	APX_B	1.05907	1.02106	1.13033	1.09475	0.996075	1.11382	0.916979	1.19081
winter Manitou	APX_G	1.10838	1.30267	1.09587	1.06061	0.992486	1.00093	1.20687	1.16647
winter Manitou	GPX_E	1.16659	1.31047	1.12932	1.17818	1.19519	1.09024	1.1884	1.10172
winter Manitou	SOD_F	1.52399	1.6568	1.39177	1.4407	1.43169	1.39841	1.73656	1.70181
winter Manitou	SOD_C	1.16516	1.37333	1.13522	1.26427	1.1492	1.04637	1.11743	1.12742
winter Manitou	CAT_A	1.60753	1.89483	1.5977	1.71102	1.66772	1.5104	1.51835	1.43655
winter Manitou	CAT_B	1.21247	1.06962	1.0548	0.980696	1.43555	1.32911	1.40261	1.41088
winter Manitou	GR_B	1.17795	1.35435	1.15275	1.29436	1.16971	1.06513	1.14025	1.11939
winter Manitou	GR_A	1.18574	1.19536	1.21603	1.15512	1.12879	1.2163	1.19737	1.19671
winter Manitou	DHAR_B	1.3351	1.55581	1.38873	1.29054	1.26241	1.20743	1.3348	1.35902
winter Norstar	APX_B	1.04664	1.09319	0.906168	1.02087	1.00078	1.11463	0.979618	1.29361
winter Norstar	APX_G	0.879518	1.24191	0.775576	0.806237	0.812572	0.873728	0.793072	1.01225
winter Norstar	GPX_E	0.991388	1.24293	0.951741	0.975702	1.00812	0.907582	0.908304	1.01428
winter Norstar	SOD_F	1.28415	1.61392	1.10786	1.2002	1.15929	1.19033	1.3544	1.52768
winter Norstar	SOD_C	0.911143	1.38016	0.846289	0.908949	0.848498	0.801592	0.797107	1.00432
winter Norstar	CAT_A	1.47048	1.84157	1.40888	1.47464	1.44071	1.39148	1.40427	1.41935
winter Norstar	CAT_B	0.945587	0.945522	0.846291	0.673248	0.836773	1.04436	1.06983	1.6923
winter Norstar	GR_B	1.02175	1.34839	0.956327	1.04642	0.977758	0.930171	0.966173	1.02541
winter Norstar	GR_A	1.21759	1.32631	1.15706	1.19989	1.19816	1.12445	1.23286	1.31173
winter Norstar	DHAR_B	0.982524	1.27035	0.997401	0.977628	0.932448	0.871657	0.95342	0.9585
spring Manitou	APX_B	1.21631	1.24771	1.12062	1.21923	1.11994	1.32421	1.24918	1.26183
spring Manitou	APX_G	1.08997	1.23882	1.01011	1.17289	1.11682	1.03957	0.983634	1.11306
spring Manitou	GPX_E	1.24934	1.40421	1.2395	1.22996	1.32217	1.22718	1.15186	1.20245
spring Manitou	SOD_F	1.55586	1.77889	1.40414	1.61024	1.66973	1.44495	1.42639	1.63467
spring Manitou	SOD_C	1.19783	1.4654	1.15095	1.32633	1.28507	1.08206	1.078	1.10046
spring Manitou	CAT_A	1.5405	2.03703	1.51058	1.77579	1.67924	1.41325	1.32118	1.30217
spring Manitou	CAT_B	1.50005	1.24301	1.60701	1.35442	1.91835	1.54262	1.33602	1.71409
spring Manitou	GR_B	1.26641	1.50293	1.1825	1.34828	1.36735	1.17034	1.14395	1.22737
spring Manitou	GR_A	1.23311	1.28425	1.1875	1.29665	1.17145	1.31	1.12227	1.28754
spring Manitou	DHAR_B	1.38683	1.5614	1.42088	1.49885	1.40442	1.20853	1.21191	1.48938
spring Norstar	APX_B	1.38128	1.51407	1.42165	1.2845	1.49303	0.989261	1.55023	1.6676
spring Norstar	APX_G	0.934483	1.14959	0.810576	0.841581	0.943938	0.825447	0.988416	1.09124
spring Norstar	GPX_E	1.21866	1.31387	1.15964	1.24481	1.26751	1.15134	1.18497	1.22574
spring Norstar	SOD_F	1.39155	1.58881	1.19036	1.23989	1.5179	1.31196	1.40238	1.6122
spring Norstar	SOD_C	1.01175	1.29988	0.9062	1.00946	1.0749	0.864795	0.963017	1.07505
spring Norstar	CAT_A	1.41994	1.84831	1.29098	1.50467	1.51081	1.36698	1.30542	1.2657
spring Norstar	CAT_B	1.01284	0.831627	0.910887	0.68052	1.29056	1.38346	1.00336	1.54521
spring Norstar	GR_B	0.587705	0.0252224	0.437491	0.459307	0.348656	0.718733	0.701469	0.7431
spring Norstar	GR_A	0.0155912	0.00785444	0.0848914	0.0138271	0.00826272	0.387835	0.00590998	0.000369555
spring Norstar	DHAR_B	0.11822	0.0236307	0.369819	0.0614638	0.0914617	0.0766497	0.774765	0.751079

## Sheet: Arrays
GENE	GSE23889		GSE30436		GSE31762		GSE42214		GSE45563		GSE47090
	Stress/cntrl	E-value	Stress/cntrl	E-value	Stress/cntrl	E-value	Stress/cntrl	E-value	Stress/cntrl	E-value	Stress/cntrl	E-value
APX_B	0.851294	0.018704	0.545681	1	0.229313	1	0.997615	1	0.960033	1	1.61319	1
APX_G	1.00537	1	1.1634	1	1.20075	1	1.04807	1	1.12556	1	1.15365	1
GPX_D	0.869222	0.00794101	0.916321	1	2.21545	0.216009	0.902353	1	0.89371	1	1.22585	1
SOD_F	0.701586	4.8528e-10	0.920378	1	0.182319	0.725453	1.02167	1	1.05203	1	0.445036	1
SOD_C	0.994749	1	1.03905	1	0.674843	1	1.06068	1	1.14746	1	1.59872	1
CAT_A	0.735376	0.0118696	2.42112	0.175125	4.5661	0.0618049	1.04538	1	1.18028	1	1.32177	1
CAT_B	0.856865	1	0.741493	1	0.607249	1	0.941119	1	1.00662	1	1.12264	1
GR_B	0.89616	0.0850187	1.13152	1	2.24309	0.0618049	1.03574	1	1.06613	1	1.02474	1
GR_A	0.82192	8.34911e-07	0.586816	1	0.757946	1	0.962998	1	0.7227	1	1.05582	1
DHAR_B	0.835572	4.43743e-06	0.681791	0.450213	0.733437	1	1.09804	1	1.09798	1	1.0991	1

## Sheet: GSE79522
GSE79522	APX
GENE ID	6AL_470886_AA1497540	6BL_499717_AA1589930	6DL_526775_AA1691860	2AL_095116_AA0307060	2DL_158409_AA0517920	2BL_130399_AA0410390	5DL_433012_AA1398100	U_642188_AA2112960	5AS_392962_AA1266880	4DL_342793_AA1122380	4AS_307333_AA1019630	4BL_320270_AA1033310	U_641465_AA2095890	2BS_146384_AA0464000	2DS_179678_AA0608540	7AS_569494_AA1817480	7BS_593978_AA1955430	7DS_624295_AA2060370	2AS_112531_AA0340050	2BS_146663_AA0470350	2DS_180302_AA0610730
	APX B			APX C			APX D			APX E			APX F			APX G			APX H
RGE	0.85599	0.878743	1.05776	0.878743	0.595322	1.01315	1.05228	1.04453	1.23059	1.20951	1.07051	0.597646	0.97585	0.97585	0.762398	0.696122	0.659834	0.696122	1.23242	1.22241	1.19786
E-val.	0.223009	1	0.528556	0.10185	1	1	1	0.634489	0.0620284	0.253772	1	1	0.00302269	0.00323589	0.00186673	0.000365506	0.00938144	0.00692638	0.636032	1	1
	GR						GPX								DHAR
GENE ID	4DL_344390_AA1146810	4AS_307100_AA1016930	4BL_321849_AA1066190	6DL_526737_AA1691050	6BL_500983_AA1612210	6AL_471081_AA1502320	U_641028_AA2082690	6DL_526629_AA1688510	2AL_094743_AA0302410	2BL_130949_AA0420440	2DL_157956_AA0503330	4BS_328368_AA1086960	U_641855_AA2105830	4AS_306489_AA1008990	7AS_569590_AA1819870	7DS_621452_AA2016070	7BS_591997_AA1927740	1BS_051062_AA0177560	1AS_019083_AA0060250	1DS_080640_AA0251420
	GR A			GR B			GPX C		GPX D			GPX E			DHAR A			DHAR B
RGE	0.964403	1.06755	2.43698	1.59289	2.48174	0.815344	0.45044	1.05705	1.14603	1.13755	1.13755	0.917922	0.917922	0.921136	0.964832	0.91657	0.983771	1.00752	0.559896	0.35834
E-val.	0.256131	1	0.327807	1	1	0.753643	0.124896	0.124896	0.816014	0.816014	1	0.183718	0.108085	0.108085	0.000948544	0.090512	0.00692638	0.237391	0.237391	0.237391
	SOD
GENE ID	4AL_289135_AA0965570	7AS_571265_AA1846380	7DS_625535_AA2065460	7AS_570531_AA1837180	4AL_291448_AA0994630	7DS_622963_AA2047880	2DL_158719_AA0524930	2BL_131439_AA0427700	2AL_094166_AA0293620	4BL_321588_AA1062590	4AS_306564_AA1010270	4DL_342699_AA1119920	2AS_114204_AA0365000	2BS_148548_AA0493640	2DS_179233_AA0605480	7AL_557214_AA1778230	7DL_602770_AA1968180	7BL_578150_AA1890160
	SOD A			SOD B			SOD C			SOD D			SOD E			SOD F
RGE	1.2493	1.27616	1.27616	0.849781	0.872145	1.02542	1.02242	1.0594	0.994072	1.14919	1.0991	1.03283	1.03043	1.03043	1.14621	1.06656	1.11107	1.06656
E-val.	0.137799	0.657496	1	0.87427	1	1	0.202072	0.993031	1	0.471424	0.471424	0.0247123	0.183718	0.183718	0.183718	0.108085	0.000218165	0.000218165
	CAT									MDHAR
GENE ID	7AL_556567_AA1765730	7DL_602975_AA1973160	7BL_576925_AA1860110	5AL_376544_AA1238210	4BL_320451_AA1039710	4DL_343177_AA1131150	U_640838_AA2076560	6DS_545065_AA1749890	6BS_513206_AA1634480	4BS_329408_AA1100960	4AL_289606_AA0973980	4DS_360999_AA1158060	U_642723_AA2122250	7AL_556324_AA1760960	6BL_499432_AA1582460	6AL_471762_AA1513920	6BL_499432_AA1582470	6AL_471762_AA1513930
	CAT A			CAT B			CAT C			MDHAR A			MDHAR B		MDHAR C		MDHAR D
RGE	1.06656	0.84428	0.879503	0.782087	0.782087	1.56645	1.01561	1.17461	1.03777	0.919938	0.893478	0.987889	0.959389	0.614131	1.0957	1.2071	1.12574	0.826873
E-val.	0.0322598	1	0.00692638	1	1	1	0.0139387	0.24938	0.0425728	0.0200109	0.0876195	0.0237101	0.385849	1	1	1	0.220743	0.237391
